# Supplementary material for: Identification of Unique Key miRNAs, TFs, and mRNAs in Virulent MTB Infection Macrophages by Network Analysis
Source: Int J Mol Sci. 2021 Dec 29;23(1):382. doi: 10.3390/ijms23010382 (PMC8745702; doi:10.3390/ijms23010382)
Supplement: Supplementary file 1 [file ijms-23-00382-s001.zip]

Archive with 2 entries (2 files):
- Supporting Information-Figure.pdf
- Supporting Information-Table.xlsx
