# Supplementary material for: Identification of Unique Key miRNAs, TFs, and mRNAs in Virulent MTB Infection Macrophages by Network Analysis
Source: Int J Mol Sci. 2021 Dec 29;23(1):382. doi: 10.3390/ijms23010382 (PMC8745702; doi:10.3390/ijms23010382)
Supplement: Supplementary file 1 [file ijms-23-00382-s001.zip › Supporting Information-Table.xlsx]

## Sheet: Table S1
DE-miRNAs overlapped in MTB and BCG group	logFC(BCG VS Control/MTB VS Control)	logCPM(BCG VS Control/MTB VS Control)	PValue(BCG VS Control/MTB VS Control)
6h
hsa-miR-146a-3p	2.70/3.05	5.29/5.71	0.000221/0.0000555
24h
hsa-miR-132-3p	2.03/2.84	8.35/9.09	0.00291/0.0000553
hsa-miR-212-3p	2.6/2.06	7.37/6.95	0.000214/0.00323
DE-miRNAs specific in BCG group
6h
hsa-miR-1205	7.57	1.71	0.000125561
hsa-miR-132-5p	2.14	8.74	0.00176499
hsa-miR-212-3p	1.79	6.08	0.00937117
hsa-miR-212-5p	2.07	5.87	0.00306658
hsa-miR-298	8.41	5.46	1.83968e-13
hsa-miR-302c-3p	7.26	1.45	0.000390825
hsa-miR-3120-5p	5.09	2.25	6.91332e-05
hsa-miR-3131	10.2	4.24	5.23006e-11
hsa-miR-323b-5p	8.3	2.37	3.54078e-06
hsa-miR-382-3p	6.88	1.14	0.00199604
hsa-miR-382-5p	5.63	2.74	4.42441e-06
hsa-miR-3909	3.77	3.12	3.6924e-05
hsa-miR-4418	6.77	1.05	0.00286389
hsa-miR-4496	7.18	1.38	0.000530405
24h
hsa-miR-1237-5p	3.81	3.38	4.68449e-05
hsa-miR-132-5p	2.16	8.57	0.00164836
hsa-miR-146a-3p	2.74	4.24	0.000610422
hsa-miR-203a	3.25	2.9	0.000622182
hsa-miR-203b-5p	3.18	2.85	0.000851461
hsa-miR-212-5p	1.81	5.57	0.00979285
hsa-miR-23b-3p	1.99	9.79	0.00341118
hsa-miR-298	9.29	3.66	1.46906e-08
hsa-miR-3131	9.6	3.95	2.26493e-09
hsa-miR-323b-5p	6.77	1.44	0.00199604
hsa-miR-382-5p	6.87	1.52	0.00140897
hsa-miR-6089	3.13	3.09	0.00065691
hsa-miR-708-5p	2.05	4.39	0.00658201
DE-miRNAs specific in MTB group
6h
hsa-let-7a-3p	-2.12454	7.08509	0.00274615
hsa-miR-101-3p	-2.1617	12.0967	0.0015298
hsa-miR-107	-3.14366	9.96795	1.06724e-05
hsa-miR-125b-1-3p	-7.57852	2.96286	0.00174368
hsa-miR-1261	-3.3858	7.96317	4.92377e-06
hsa-miR-1297	-7.19091	2.64736	0.00744743
hsa-miR-1307-3p	-1.98079	8.03271	0.00419245
hsa-miR-130b-5p	-2.46552	5.29013	0.00207969
hsa-miR-133a	-3.33403	3.13313	0.00910829
hsa-miR-133b	-7.6158	2.99351	0.00174368
hsa-miR-140-3p	-2.10815	11.1687	0.0019816
hsa-miR-146b-3p	-2.38433	6.70383	0.0010218
hsa-miR-146b-5p	-1.88668	14.7935	0.00519705
hsa-miR-151b	-3.36782	3.16027	0.00910829
hsa-miR-18b-5p	-3.8941	5.58484	1.15988e-05
hsa-miR-190b	-2.81073	4.67284	0.00157806
hsa-miR-210	-1.88937	7.56446	0.00655306
hsa-miR-2110	-7.14064	2.60691	0.00744743
hsa-miR-215	-3.77336	4.8266	7.16711e-05
hsa-miR-216b	-8.10961	3.40366	0.000195424
hsa-miR-222-3p	-2.35093	11.4933	0.000625269
hsa-miR-2355-5p	-4.03211	6.62777	8.05141e-07
hsa-miR-25-5p	-2.57545	4.19997	0.00694389
hsa-miR-3123	-8.95529	4.12075	1.70996e-05
hsa-miR-3184-5p	-2.70406	8.96512	0.000124753
hsa-miR-320b	-3.69512	7.92877	9.81998e-07
hsa-miR-326	-3.18308	3.83403	0.00404697
hsa-miR-342-5p	-8.08324	3.38158	0.000243817
hsa-miR-34b-5p	-3.24458	4.38445	0.000882874
hsa-miR-3676-5p	-7.23949	2.68656	0.00547934
hsa-miR-378c	-2.17947	9.07248	0.00157036
hsa-miR-378d	-2.90255	7.18388	8.51007e-05
hsa-miR-4286	-4.09916	7.83594	1.24808e-07
hsa-miR-4326	-7.37613	2.79736	0.00406644
hsa-miR-497-5p	-2.66711	3.91448	0.00877551
hsa-miR-5100	-9.26788	4.39006	3.48888e-06
hsa-miR-548az-5p	-3.40083	3.18683	0.00728936
hsa-miR-548y	-8.47682	3.71295	3.88701e-05
hsa-miR-582-3p	-2.20785	4.79282	0.0084402
hsa-miR-6073	-9.8403	4.88956	1.38992e-07
hsa-miR-660-5p	-3.4216	8.63626	3.07189e-06
hsa-miR-874	-2.84988	6.7274	0.000146903
hsa-miR-942	-4.04756	3.7154	0.00138806
hsa-miR-1	9.74551	4.15294	1.18591e-08
hsa-miR-1290	2.97284	5.60443	7.44651e-05
hsa-miR-145-3p	9.6413	4.03061	2.28675e-08
hsa-miR-3529-3p	8.98168	10.1672	5.04925e-21
hsa-miR-362-5p	8.18103	6.87113	1.15899e-15
hsa-miR-576-3p	9.87369	4.30314	5.25811e-09
hsa-miR-7-5p	5.97794	7.12609	3.90706e-12
24h
hsa-miR-101-3p	-3.2286	11.8299	5.84181e-06
hsa-miR-107	-3.50038	9.90716	1.4836e-06
hsa-miR-1261	-3.54294	8.39249	1.71584e-06
hsa-miR-133b	-7.3402	2.98399	0.00304285
hsa-miR-140-3p	-3.28607	11.2298	4.38803e-06
hsa-miR-145-5p	-1.82652	8.09742	0.00802852
hsa-miR-146b-3p	-2.06046	7.06378	0.00366856
hsa-miR-151a-3p	-2.09969	8.79352	0.00235058
hsa-miR-151a-5p	-2.03586	9.56601	0.00292715
hsa-miR-151b	-3.96254	3.70636	0.00141891
hsa-miR-185-5p	-2.0267	9.84037	0.00299817
hsa-miR-18b-5p	-4.90375	5.34824	1.86198e-06
hsa-miR-190b	-2.31903	4.56762	0.00997463
hsa-miR-210	-3.22986	7.11466	1.79831e-05
hsa-miR-215	-3.21476	5.06331	0.00029335
hsa-miR-216b	-7.08816	2.78087	0.00744743
hsa-miR-2355-5p	-4.97688	6.60906	1.63897e-08
hsa-miR-25-5p	-3.02821	3.76714	0.00561969
hsa-miR-30a-5p	-2.21643	8.29767	0.00144863
hsa-miR-30d-3p	-2.46051	4.4475	0.00740286
hsa-miR-30e-5p	-2.22502	16.9701	0.00112124
hsa-miR-3123	-9.98583	5.2463	4.29802e-08
hsa-miR-3184-5p	-2.42971	8.94603	0.000500865
hsa-miR-320b	-2.57087	7.97539	0.000295401
hsa-miR-326	-4.4651	4.12439	0.000154728
hsa-miR-34b-5p	-8.05493	3.57457	0.000195424
hsa-miR-34c-5p	-1.86648	9.51012	0.00606446
hsa-miR-378c	-2.33893	9.31155	0.000734957
hsa-miR-378d	-3.47121	7.3866	4.54043e-06
hsa-miR-4286	-4.17173	8.13535	6.94159e-08
hsa-miR-4301	-3.98844	3.72768	0.00117558
hsa-miR-4531	-3.67682	7.51164	1.69015e-06
hsa-miR-486-3p	-7.77599	3.34184	0.000621965
hsa-miR-5100	-5.09729	4.66247	1.86624e-05
hsa-miR-548f	-7.14221	2.82416	0.00744743
hsa-miR-548y	-8.31236	3.79151	5.68506e-05
hsa-miR-582-3p	-4.76428	5.22604	3.89279e-06
hsa-miR-582-5p	-3.24254	3.94067	0.00248498
hsa-miR-6073	-12.7588	7.83388	7.94674e-16
hsa-miR-659-5p	-2.92167	3.68167	0.00944814
hsa-miR-660-5p	-3.55036	8.81405	1.46768e-06
hsa-miR-874	-3.92714	6.593	1.60984e-06
hsa-miR-1	6.60857	5.53585	1.82869e-11
hsa-miR-1290	4.88206	8.83799	4.1586e-10
hsa-miR-145-3p	5.36858	3.58095	1.03208e-06
hsa-miR-146a-5p	2.24481	15.8384	0.00102056
hsa-miR-23a-5p	4.6158	2.83044	5.79138e-05
hsa-miR-335-3p	1.88929	5.94838	0.00790651
hsa-miR-3529-3p	8.51912	10.018	1.1522e-19
hsa-miR-362-5p	9.53938	7.13169	7.82643e-16
hsa-miR-4448	2.73341	4.77053	0.000533418
hsa-miR-576-3p	8.21261	2.80706	4.53239e-05
hsa-miR-625-3p	2.0177	6.6937	0.00412631
hsa-miR-7-5p	6.53992	7.93591	1.52269e-13
hsa-miR-96-5p	1.76173	11.9751	0.00884197

## Sheet: Table S2
Table S1. primers of qRT-PCR used in this study
primer	sequence (5’–3’)
hsa-miR-1290	F: CGGTGGATTTTTGGATCAGGGA
hsa-miR-3184-5p	F: GGCCTCAGACCGAGCTTTT
hsa-miR-320b	F: AAAAGCTGGGTTGAGAGGGC
hsa-miR-140-3p	F: TACCACAGGGTAGAACCACGG
hsa-miR-107	F: AGCAGCATTGTACAGGGCTATCA
hsa-miR-378d	F: GCACTGGACTTGGAGTCAGAAA
U6	F: CTCGCTTCGGCAGCACA
	R: AACGCTTCACGAATTTGCGT
BHLHE40	F: CTTTGCTTTCCTTCCTCGCTAC
	R: CTCCATGCCTCAGATTATCTCAGTA
β-actin	F: GTGACAGCAGTCGGTTGGAG
	R: GGACTTCCTGTAACAACGCATC
